# Supplementary material for: Expanded Basal Compartment and Disrupted Barrier in Vocal Fold Epithelium Infected with Mouse Papillomavirus MmuPV1
Source: Viruses. 2022 May 16;14(5):1059. doi: 10.3390/v14051059 (PMC9146965; doi:10.3390/v14051059)
Supplement: Supplementary file 1 [file viruses-14-01059-s001.zip]

Archive with 1 entries (1 files):
- viruses-1693905-supplementary.pdf
